# Supplementary material for: Epitaxially Integrated Hierarchical ZnO/Au/SrTiO3 and ZnO/Ag/Al2O3 Heterostructures: Three-Dimensional Plasmo-Photonic Nanoarchitecturing
Source: Nanomaterials (Basel). 2021 Nov 30;11(12):3262. doi: 10.3390/nano11123262 (PMC8706281; doi:10.3390/nano11123262)
Supplement: Supplementary file 1 [file nanomaterials-11-03262-s001.zip]

Archive with 1 entries (1 files):
- nanomaterials-1447273-supplementary.pdf
